# Supplementary material for: Learning from Adaptations to the COVID-19 Pandemic: How Teleconsultation Supported Cancer Care Pathways at a Comprehensive Cancer Center in Northern Italy
Source: Cancers (Basel). 2023 Apr 26;15(9):2486. doi: 10.3390/cancers15092486 (PMC10177335; doi:10.3390/cancers15092486)
Supplement: Supplementary file 1 [file cancers-15-02486-s001.zip]

Archive with 1 entries (1 files):
- cancers-2357692-supplementary.pdf
